# Supplementary material for: Characterization of Regulatory T Cells in Patients Infected by Leishmania Infantum
Source: Trop Med Infect Dis. 2022 Dec 27;8(1):18. doi: 10.3390/tropicalmed8010018 (PMC9864225; doi:10.3390/tropicalmed8010018)
Supplement: Supplementary file 1 [file tropicalmed-08-00018-s001.zip]

Archive with 1 entries (1 files):
- tropicalmed-2096657-supplementary.pdf
